# Supplementary material for: BioM2: biologically informed multi-stage machine learning for phenotype prediction using omics data
Source: Brief Bioinform. 2024 Aug 10;25(5):bbae384. doi: 10.1093/bib/bbae384 (PMC11316398; doi:10.1093/bib/bbae384)
Supplement: Supplementary_Table_10_gene_expression_module_bbae384 [file supplementary_table_10_gene_expression_module_bbae384.xlsx]

## Sheet: ME25
GO	Name	Ancestor	AncestorGO
GO:0006144	purine nucleobase metabolic process	organic substance metabolic process	GO:0071704
GO:0009112	nucleobase metabolic process	organic substance metabolic process	GO:0071704
GO:0009116	nucleoside metabolic process	organic substance metabolic process	GO:0071704
GO:0009119	ribonucleoside metabolic process	organic substance metabolic process	GO:0071704
GO:0042278	purine nucleoside metabolic process	organic substance metabolic process	GO:0071704
GO:0043101	purine-containing compound salvage	organic substance metabolic process	GO:0071704
GO:0043173	nucleotide salvage	organic substance metabolic process	GO:0071704
GO:0046112	nucleobase biosynthetic process	organic substance metabolic process	GO:0071704
GO:0046128	purine ribonucleoside metabolic process	organic substance metabolic process	GO:0071704
GO:1901657	glycosyl compound metabolic process	organic substance metabolic process	GO:0071704
GO:1901659	glycosyl compound biosynthetic process	organic substance metabolic process	GO:0071704
GO:1901661	quinone metabolic process	organic substance metabolic process	GO:0071704
GO:0006612	protein targeting to membrane	cellular localization	GO:0051641
GO:0043094	cellular metabolic compound salvage	cellular metabolic process	GO:0044237

## Sheet: ME13
GO	Name	Ancestor	AncestorGO
GO:0006835	dicarboxylic acid transport	establishment of localization	GO:0051234
GO:0006862	nucleotide transport	establishment of localization	GO:0051234
GO:0010232	vascular transport	establishment of localization	GO:0051234
GO:0015865	purine nucleotide transport	establishment of localization	GO:0051234
GO:0015867	ATP transport	establishment of localization	GO:0051234
GO:0015868	purine ribonucleotide transport	establishment of localization	GO:0051234
GO:0035461	vitamin transmembrane transport	establishment of localization	GO:0051234
GO:0042908	xenobiotic transport	establishment of localization	GO:0051234
GO:0051180	vitamin transport	establishment of localization	GO:0051234
GO:0051503	adenine nucleotide transport	establishment of localization	GO:0051234
GO:0072337	modified amino acid transport	establishment of localization	GO:0051234
GO:0072348	sulfur compound transport	establishment of localization	GO:0051234
GO:0150104	transport across blood-brain barrier	establishment of localization	GO:0051234
GO:1901264	carbohydrate derivative transport	establishment of localization	GO:0051234
GO:0006098	pentose-phosphate shunt	NADP metabolic process	GO:0006739
GO:0006516	glycoprotein catabolic process	nitrogen compound metabolic process	GO:0006807
GO:0006740	NADPH regeneration	NADP metabolic process	GO:0006739
GO:0043558	regulation of translational initiation in response to stress	nitrogen compound metabolic process	GO:0006807
GO:0051350	negative regulation of lyase activity	regulation of molecular function	GO:0065009
GO:0140467	integrated stress response signaling	cellular response to stimulus	GO:0051716

## Sheet: ME21
GO	Name	Ancestor	AncestorGO
GO:0008543	fibroblast growth factor receptor signaling pathway	regulation of biological process	GO:0050789
GO:0010804	negative regulation of tumor necrosis factor-mediated signaling pathway	regulation of biological process	GO:0050789
GO:0010955	negative regulation of protein processing	regulation of biological process	GO:0050789
GO:0031398	positive regulation of protein ubiquitination	regulation of biological process	GO:0050789
GO:0035872	nucleotide-binding domain, leucine rich repeat containing receptor signaling pathway	regulation of biological process	GO:0050789
GO:0040036	regulation of fibroblast growth factor receptor signaling pathway	regulation of biological process	GO:0050789
GO:0050995	negative regulation of lipid catabolic process	regulation of biological process	GO:0050789
GO:0070423	nucleotide-binding oligomerization domain containing signaling pathway	regulation of biological process	GO:0050789
GO:0070613	regulation of protein processing	regulation of biological process	GO:0050789
GO:1902914	regulation of protein polyubiquitination	regulation of biological process	GO:0050789
GO:1903317	regulation of protein maturation	regulation of biological process	GO:0050789
GO:1903318	negative regulation of protein maturation	regulation of biological process	GO:0050789
GO:1903322	positive regulation of protein modification by small protein conjugation or removal	regulation of biological process	GO:0050789
GO:0007584	response to nutrient	response to external stimulus	GO:0009605
GO:0055070	copper ion homeostasis	regulation of biological quality	GO:0065008
GO:0061042	vascular wound healing	multicellular organism development	GO:0007275

## Sheet: ME20
GO	Name	Ancestor	AncestorGO
GO:0000079	regulation of cyclin-dependent protein serine/threonine kinase activity	regulation of biological process	GO:0050789
GO:0031110	regulation of microtubule polymerization or depolymerization	regulation of biological process	GO:0050789
GO:0031112	positive regulation of microtubule polymerization or depolymerization	regulation of biological process	GO:0050789
GO:0031113	regulation of microtubule polymerization	regulation of biological process	GO:0050789
GO:0031116	positive regulation of microtubule polymerization	regulation of biological process	GO:0050789
GO:0032273	positive regulation of protein polymerization	regulation of biological process	GO:0050789
GO:0032651	regulation of interleukin-1 beta production	regulation of biological process	GO:0050789
GO:0045454	cell redox homeostasis	regulation of biological process	GO:0050789
GO:0051053	negative regulation of DNA metabolic process	regulation of biological process	GO:0050789
GO:0051445	regulation of meiotic cell cycle	regulation of biological process	GO:0050789
GO:1904029	regulation of cyclin-dependent protein kinase activity	regulation of biological process	GO:0050789
GO:2001237	negative regulation of extrinsic apoptotic signaling pathway	regulation of biological process	GO:0050789
GO:0007020	microtubule nucleation	microtubule-based process	GO:0007017
GO:0007052	mitotic spindle organization	microtubule-based process	GO:0007017
GO:0031109	microtubule polymerization or depolymerization	microtubule-based process	GO:0007017
GO:0034453	microtubule anchoring	microtubule-based process	GO:0007017
GO:0046785	microtubule polymerization	microtubule-based process	GO:0007017

## Sheet: ME32
GO	Name	Ancestor	AncestorGO
GO:0002360	T cell lineage commitment	multicellular organism development	GO:0007275
GO:0002363	alpha-beta T cell lineage commitment	multicellular organism development	GO:0007275
GO:0031016	pancreas development	multicellular organism development	GO:0007275
GO:0031018	endocrine pancreas development	multicellular organism development	GO:0007275
GO:0043368	positive T cell selection	multicellular organism development	GO:0007275
GO:0043369	CD4-positive or CD8-positive, alpha-beta T cell lineage commitment	multicellular organism development	GO:0007275
GO:0043373	CD4-positive, alpha-beta T cell lineage commitment	multicellular organism development	GO:0007275
GO:0045058	T cell selection	multicellular organism development	GO:0007275
GO:0045063	T-helper 1 cell differentiation	multicellular organism development	GO:0007275
GO:0034644	cellular response to UV	cellular response to stimulus	GO:0051716
GO:0042088	T-helper 1 type immune response	immune response	GO:0006955

## Sheet: ME12
GO	Name	Ancestor	AncestorGO
GO:0002687	positive regulation of leukocyte migration	leukocyte migration	GO:0050900
GO:0002688	regulation of leukocyte chemotaxis	leukocyte migration	GO:0050900
GO:0002690	positive regulation of leukocyte chemotaxis	leukocyte migration	GO:0050900
GO:0002691	regulation of cellular extravasation	leukocyte migration	GO:0050900
GO:0045123	cellular extravasation	leukocyte migration	GO:0050900
GO:0050901	leukocyte tethering or rolling	leukocyte migration	GO:0050900
GO:0071624	positive regulation of granulocyte chemotaxis	leukocyte migration	GO:0050900
GO:0071675	regulation of mononuclear cell migration	leukocyte migration	GO:0050900
GO:0071677	positive regulation of mononuclear cell migration	leukocyte migration	GO:0050900
GO:0072676	lymphocyte migration	leukocyte migration	GO:0050900
GO:0072678	T cell migration	leukocyte migration	GO:0050900
GO:0090023	positive regulation of neutrophil chemotaxis	leukocyte migration	GO:0050900
GO:1902624	positive regulation of neutrophil migration	leukocyte migration	GO:0050900
GO:2000401	regulation of lymphocyte migration	leukocyte migration	GO:0050900
GO:2000403	positive regulation of lymphocyte migration	leukocyte migration	GO:0050900
GO:2000404	regulation of T cell migration	leukocyte migration	GO:0050900
GO:2000406	positive regulation of T cell migration	leukocyte migration	GO:0050900
GO:0032480	negative regulation of type I interferon production	negative regulation of metabolic process	GO:0009892
GO:0061756	leukocyte adhesion to vascular endothelial cell	cell adhesion	GO:0007155
GO:0071470	cellular response to osmotic stress	cellular response to stimulus	GO:0051716
GO:1904994	regulation of leukocyte adhesion to vascular endothelial cell	cell adhesion	GO:0007155
GO:1904996	positive regulation of leukocyte adhesion to vascular endothelial cell	cell adhesion	GO:0007155
