# Supplementary material for: BioM2: biologically informed multi-stage machine learning for phenotype prediction using omics data
Source: Brief Bioinform. 2024 Aug 10;25(5):bbae384. doi: 10.1093/bib/bbae384 (PMC11316398; doi:10.1093/bib/bbae384)
Supplement: Supplementary_Table_9_DNA_methylation_module_bbae384 [file supplementary_table_9_dna_methylation_module_bbae384.xlsx]

## Sheet: ME4
GO	Name	Ancestor	AncestorGO
GO:0009953	dorsal/ventral pattern formation	anatomical structure development	GO:0048856
GO:0009954	proximal/distal pattern formation	anatomical structure development	GO:0048856
GO:0021536	diencephalon development	anatomical structure development	GO:0048856
GO:0021695	cerebellar cortex development	anatomical structure development	GO:0048856
GO:0021954	central nervous system neuron development	anatomical structure development	GO:0048856
GO:0030879	mammary gland development	anatomical structure development	GO:0048856
GO:0033081	regulation of T cell differentiation in thymus	anatomical structure development	GO:0048856
GO:0042475	odontogenesis of dentin-containing tooth	anatomical structure development	GO:0048856
GO:0048546	digestive tract morphogenesis	anatomical structure development	GO:0048856
GO:0048565	digestive tract development	anatomical structure development	GO:0048856
GO:0048566	embryonic digestive tract development	anatomical structure development	GO:0048856
GO:0048665	neuron fate specification	anatomical structure development	GO:0048856
GO:0048730	epidermis morphogenesis	anatomical structure development	GO:0048856
GO:0098773	skin epidermis development	anatomical structure development	GO:0048856
GO:0006275	regulation of DNA replication	biosynthetic process	GO:0009058
GO:0007224	smoothened signaling pathway	cell communication	GO:0007154
GO:0036376	sodium ion export across plasma membrane	transmembrane transport	GO:0055085
GO:0042073	intraciliary transport	movement of cell or subcellular component	GO:0006928
GO:0140115	export across plasma membrane	transmembrane transport	GO:0055085
GO:1900368	regulation of RNA interference	negative regulation of metabolic process	GO:0009892

## Sheet: ME14
GO	Name	Ancestor	AncestorGO
GO:0002832	negative regulation of response to biotic stimulus	regulation of biological process	GO:0050789
GO:0045824	negative regulation of innate immune response	regulation of biological process	GO:0050789
GO:0048524	positive regulation of viral process	regulation of biological process	GO:0050789
GO:0050868	negative regulation of T cell activation	regulation of biological process	GO:0050789
GO:0051250	negative regulation of lymphocyte activation	regulation of biological process	GO:0050789
GO:0062207	regulation of pattern recognition receptor signaling pathway	regulation of biological process	GO:0050789
GO:1903900	regulation of viral life cycle	regulation of biological process	GO:0050789
GO:0042698	ovulation cycle	reproductive process	GO:0022414
GO:0043277	apoptotic cell clearance	vesicle-mediated transport	GO:0016192
GO:0044409	entry into host	biological process involved in symbiotic interaction	GO:0044403

## Sheet: ME28
GO	Name	Ancestor	AncestorGO
GO:0001569	branching involved in blood vessel morphogenesis	anatomical structure development	GO:0048856
GO:0001885	endothelial cell development	anatomical structure development	GO:0048856
GO:0003382	epithelial cell morphogenesis	anatomical structure development	GO:0048856
GO:0030857	negative regulation of epithelial cell differentiation	anatomical structure development	GO:0048856
GO:0045446	endothelial cell differentiation	anatomical structure development	GO:0048856
GO:0045601	regulation of endothelial cell differentiation	anatomical structure development	GO:0048856
GO:0044331	cell-cell adhesion mediated by cadherin	cell adhesion	GO:0007155

## Sheet: ME15
GO	Name	Ancestor	AncestorGO
GO:0002691	regulation of cellular extravasation	regulation of cellular process	GO:0050794
GO:0010560	positive regulation of glycoprotein biosynthetic process	regulation of cellular process	GO:0050794
GO:0040020	regulation of meiotic nuclear division	regulation of cellular process	GO:0050794
GO:0045663	positive regulation of myoblast differentiation	regulation of cellular process	GO:0050794
GO:0051445	regulation of meiotic cell cycle	regulation of cellular process	GO:0050794
GO:0051446	positive regulation of meiotic cell cycle	regulation of cellular process	GO:0050794
GO:0070498	interleukin-1-mediated signaling pathway	regulation of cellular process	GO:0050794
GO:0046475	glycerophospholipid catabolic process	catabolic process	GO:0009056
GO:0071398	cellular response to fatty acid	cellular response to stimulus	GO:0051716
GO:1905145	cellular response to acetylcholine	cellular response to stimulus	GO:0051716

## Sheet: ME23
GO	Name	Ancestor	AncestorGO
GO:0002070	epithelial cell maturation	anatomical structure development	GO:0048856
GO:0009791	post-embryonic development	anatomical structure development	GO:0048856
GO:0048596	embryonic camera-type eye morphogenesis	anatomical structure development	GO:0048856
GO:0060575	intestinal epithelial cell differentiation	anatomical structure development	GO:0048856
GO:0060674	placenta blood vessel development	anatomical structure development	GO:0048856
GO:0060711	labyrinthine layer development	anatomical structure development	GO:0048856
GO:0060713	labyrinthine layer morphogenesis	anatomical structure development	GO:0048856
GO:0043506	regulation of JUN kinase activity	nitrogen compound metabolic process	GO:0006807

## Sheet: ME21
GO	Name	Ancestor	AncestorGO
GO:0006835	dicarboxylic acid transport	establishment of localization	GO:0051234
GO:0014047	glutamate secretion	establishment of localization	GO:0051234
GO:0015800	acidic amino acid transport	establishment of localization	GO:0051234
GO:0015812	gamma-aminobutyric acid transport	establishment of localization	GO:0051234
GO:0032892	positive regulation of organic acid transport	establishment of localization	GO:0051234
GO:0051954	positive regulation of amine transport	establishment of localization	GO:0051234
GO:1903792	negative regulation of anion transport	establishment of localization	GO:0051234
GO:1903793	positive regulation of anion transport	establishment of localization	GO:0051234

## Sheet: ME13
GO	Name	Ancestor	AncestorGO
GO:0002698	negative regulation of immune effector process	regulation of biological process	GO:0050789
GO:0002704	negative regulation of leukocyte mediated immunity	regulation of biological process	GO:0050789
GO:0046330	positive regulation of JNK cascade	regulation of biological process	GO:0050789
GO:0050856	regulation of T cell receptor signaling pathway	regulation of biological process	GO:0050789
GO:0051496	positive regulation of stress fiber assembly	regulation of biological process	GO:0050789
GO:0150116	regulation of cell-substrate junction organization	regulation of biological process	GO:0050789
GO:0150117	positive regulation of cell-substrate junction organization	regulation of biological process	GO:0050789
GO:1900182	positive regulation of protein localization to nucleus	regulation of biological process	GO:0050789
GO:1901889	negative regulation of cell junction assembly	regulation of biological process	GO:0050789
GO:0035335	peptidyl-tyrosine dephosphorylation	nitrogen compound metabolic process	GO:0006807
GO:0071364	cellular response to epidermal growth factor stimulus	cellular response to stimulus	GO:0051716

## Sheet: ME30
GO	Name	Ancestor	AncestorGO
GO:0032481	positive regulation of type I interferon production	regulation of biological process	GO:0050789
GO:0032703	negative regulation of interleukin-2 production	regulation of biological process	GO:0050789
GO:0048525	negative regulation of viral process	regulation of biological process	GO:0050789
GO:0051125	regulation of actin nucleation	regulation of biological process	GO:0050789
GO:1903556	negative regulation of tumor necrosis factor superfamily cytokine production	regulation of biological process	GO:0050789
GO:0016925	protein sumoylation	nitrogen compound metabolic process	GO:0006807
